# Supplementary material for: Microwave-Assisted Preparation of Coffee-Based Activated Carbons: Characteristics, Properties, and Potential Application as Adsorbents for Water Purification
Source: Molecules. 2025 Oct 17;30(20):4123. doi: 10.3390/molecules30204123 (PMC12566009; doi:10.3390/molecules30204123)
Supplement: Supplementary file 1 [file molecules-30-04123-s001.zip]

Archive with 1 entries (1 files):
- molecules-3930256-SM.pdf
